# Supplementary material for: Cell-Free Supernatants (CFSs) from the Culture of Bacillus subtilis Inhibit Pseudomonas sp. Biofilm Formation
Source: Microorganisms. 2022 Oct 24;10(11):2105. doi: 10.3390/microorganisms10112105 (PMC9692604; doi:10.3390/microorganisms10112105)
Supplement: Supplementary file 1 [file microorganisms-10-02105-s001.zip]

Archive with 1 entries (1 files):
- microorganisms-1945773-supplementary.pdf
